# Supplementary material for: Electroacupuncture attenuates ischemic injury after stroke and promotes angiogenesis via activation of EPO mediated Src and VEGF signaling pathways
Source: PLoS One. 2022 Sep 15;17(9):e0274620. doi: 10.1371/journal.pone.0274620 (PMC9477374; doi:10.1371/journal.pone.0274620)
Supplement: S1 File — Raw data of relevant experiments in the manuscript. (XLSX) [file pone.0274620.s001.xlsx]

## Sheet: TTC
Fig 2B
	Control								Sham								Model								EA
3h	2.3	2.1	1.2	2.4	1.1				1.9	2.5	2.6	2.9	1.7				11.9	12.3	14.3	23.5	19.3				9.5	6.6	6	6.8	9.8
12h	2.1	2.2	3.2	1.6	1.9				1.6	2.8	2.7	2.2	3.1				29.6	32.1	33.5	36.6	36.7				20.4	20.5	25.6	23.6	22.4
24h	1.8	2	2.2	2.5	2.3				2.9	2.8	2.4	2.9	3				31.8	38.6	32.8	32.4	33.1				28.6	27.2	25.9	26.1	29.6
3d	1.9	2	2.2	2.9	1.5				1.6	2.4	2.6	1.9	2.8				45.1	45.1	46.7	40.6	40.3				28.4	26.1	14.5	15.6	27.2
7d	1.7	2	2.1	1.9	2.4				2	2.9	1.9	1.7	2.5				30.3	32.7	31.6	35.8	30				23.7	21.9	27.6	23	28.3

## Sheet: Neurological deficit score
Fig 2C
	Control								Sham								Model								EA
3h	0	0	1	0	0				0	0	1	0	0				1	3	2	4	2				1	1	0	2	2
12h	1	0	0	1	0				1	0	0	1	0				2	4	2	3	3				2	2	1	2	1
24h	1	0	1	0	1				0	1	0	1	0				3	4	5	2	3				3	2	1	2	2
3d	1	0	0	0	1				1	0	1	0	0				3	3	4	4	5				1	3	2	2	2
7d	1	0	1	0	0				1	0	0	0	1				2	4	3	3	2				2	2	0	1	2

## Sheet: WB
Fig 3B
CD34/GAPDH	Control								Sham								Model								EA
3h	0.553814	0.418617	0.471074	0.544947	0.390176				0.399826	0.540988	0.540988	0.474186	0.458952					0.307244	0.293163	0.190547	0.338788	0.272762			0.437072	0.412063	0.302092	0.390754	0.448323
12h	0.4365	0.36146	0.483763	0.530853	0.361355				0.440932	0.468996	0.497635	0.472368	0.445091					0.431161	0.26545	0.266978	0.329117	0.320686			0.397927	0.53906	0.356916	0.400185	0.514772
24h	0.489368	0.425725	0.451473	0.493396	0.518163				0.472279	0.46597	0.523816	0.434625	0.424095					0.348883	0.300929	0.436595	0.401416	0.385481			0.562388	0.597813	0.434216	0.458193	0.66153
3d	0.544502	0.434968	0.396553	0.520325	0.518005				0.454952	0.56364	0.552093	0.478696	0.395783					0.469442	0.540857	0.498135	0.404057	0.431652			0.731128	0.64176	0.493317	0.516361	0.622326
7d	0.330033	0.386736	0.540282	0.511276	0.469192				0.377517	0.495418	0.610671	0.534882	0.49865					0.637916	0.525139	0.475644	0.427416	0.425059			0.683985	0.547505	0.661936	0.518142	0.551557
Fig 3C
EPO/GAPDH	Control								Sham								Model								EA
3h	0.506408	0.574868	0.470014	0.636406	0.592438				0.604921	0.606421	0.570513	0.560434	0.482747					0.384778	0.391623	0.50828	0.350496	0.498381			0.569474	0.59214	0.507469	0.566977	0.491813
12h	0.494271	0.57216	0.460377	0.611844	0.595491				0.56232	0.60258	0.532991	0.441015	0.51096					0.363043	0.379815	0.407207	0.494656	0.499975			0.603128	0.618061	0.529205	0.632733	0.52264
24h	0.581809	0.570594	0.461139	0.583543	0.623236				0.580913	0.654509	0.538143	0.539675	0.582031					0.484248	0.473421	0.553734	0.590896	0.669709			0.596064	0.835122	0.716393	0.829525	0.709829
3d	0.541716	0.57978	0.527238	0.617402	0.60014				0.579786	0.621972	0.625531	0.427145	0.544337					0.48033	0.687271	0.781958	0.650657	0.688579			0.726094	0.714331	0.755167	0.899049	0.77411
7d	0.570537	0.556576	0.55316	0.607326	0.567354				0.600646	0.613545	0.61886	0.426451	0.438677					0.636682	0.662926	0.751639	0.668906	0.578917			0.809641	0.700558	0.799058	0.86154	0.744364
Fig 3D
VEGF/GAPDH	Control								Sham								Model								EA
3h	0.758219	0.693494	0.688144	0.619872	0.620916				0.773754	0.701127	0.641367	0.662314	0.560284					0.511758	0.427556	0.451997	0.424476	0.429953			0.566151	0.611247	0.58738	0.633899	0.623213
12h	0.632918	0.575443	0.634512	0.652583	0.734947				0.695683	0.644458	0.582417	0.631728	0.552748					0.471371	0.427553	0.393862	0.404605	0.375533			0.615815	0.597366	0.595369	0.582818	0.682909
24h	0.572043	0.616882	0.535076	0.592547	0.551307				0.690935	0.680627	0.562821	0.652088	0.586248					0.607655	0.648786	0.545554	0.504623	0.632926			0.794926	0.80291	0.687639	0.723871	0.900134
3d	0.642246	0.683818	0.492258	0.579977	0.715424				0.669292	0.632493	0.593635	0.669378	0.585424					0.667078	0.661778	0.657281	0.640462	0.526123			0.906995	0.777168	0.823505	0.842546	0.981586
7d	0.626392	0.618116	0.710822	0.706892	0.637463				0.704951	0.731271	0.566861	0.616522	0.555717					0.569597	0.576376	0.614765	0.500624	0.65794			0.85014	0.716204	0.748916	0.936311	0.939945
Fig 3E
p-Src/GAPDH	Control								Sham								Model								EA
3h	0.681482	0.750622	0.77503	0.61871	0.631121				0.825923	0.651054	0.697742	0.519232	0.706454					0.268636	0.388937	0.394182	0.41201	0.424323			0.618448	0.594741	0.428068	0.640012	0.457953
12h	0.628966	0.746251	0.762489	0.595874	0.609173				0.667012	0.593695	0.593325	0.468579	0.744553					0.281277	0.399508	0.356842	0.446478	0.443908			0.573999	0.639886	0.425848	0.673201	0.497924
24h	0.598478	0.685445	0.727581	0.61353	0.595575				0.65779	0.618913	0.534823	0.40888	0.776677					0.327179	0.465748	0.475244	0.608303	0.57712			0.567033	0.945562	0.592272	0.923526	0.711515
3d	0.714311	0.717616	0.699327	0.69542	0.608237				0.630182	0.598421	0.560862	0.468496	0.790431					0.399524	0.475781	0.573042	0.771914	0.583452			0.705009	0.986097	0.757847	1.04721	0.703046
7d	0.711241	0.648714	0.687328	0.775499	0.65785				0.7581	0.677134	0.680459	0.487474	0.801889					0.446233	0.483352	0.514998	0.68239	0.656078			0.808891	0.943092	1.01077	1.00282	0.722129

## Sheet: Cell viability
Fig 4
Control	OGD/R	VEGF	VEGF+PP1	EPO	EPO+PP1
102	61.518	101.194	64.3264	112.885	75.5459
98	52.9293	91.5132	64.4493	98.3133	72.8557
100	55.0564	98.0209	72.9928	95.2981	74.6582

## Sheet: WB-cell
Fig 5B
p-Src/GAPDH
Control	OGD/R	EPO	EPO+PP1	EPO+XL184
0.683114	0.488983	0.931457	0.640028	0.894716
0.505511	0.385626	0.680302	0.574891	0.682458
0.436257	0.183703	0.628203	0.360754	0.678671
0.497953	0.200205	0.681712	0.436535	0.670133
0.499287	0.291933	0.524796	0.330097	0.543436
Fig 5C
VEGF/GAPDH
Control	OGD/R	EPO	EPO+PP1	EPO+XL184
0.695935	0.439951	1.04865	0.758306	0.957083
0.544563	0.379273	0.769504	0.52553	0.698277
0.481496	0.297828	0.752103	0.419625	0.691525
0.738788	0.453329	0.907541	0.672241	0.843349
0.584347	0.398508	0.731225	0.490542	0.677411
